# Supplementary material for: Transcriptomic Analysis of the Effect of Torin-2 on the Central Nervous System of Drosophila melanogaster
Source: Int J Mol Sci. 2023 May 22;24(10):9095. doi: 10.3390/ijms24109095 (PMC10219255; doi:10.3390/ijms24109095)
Supplement: Supplementary file 1 [file ijms-24-09095-s001.zip]

Archive with 1 entries (1 files):
- ijms-2227594-supplementary.pdf
